# Supplementary material for: MAP-ping genomic organization and organ-specific expression profiles of poplar MAP kinases and MAP kinase kinases
Source: BMC Genomics. 2006 Aug 31;7:223. doi: 10.1186/1471-2164-7-223 (PMC1574314; doi:10.1186/1471-2164-7-223)
Supplement: Additional File 1 — Evaluation of each RTqPCR primer set efficiency using genomic DNA from three different genetic backgrounds: Populus trichocarpa (T), Populus trichocarpa X Populus deltoides (TXD) and Populus deltoides (D). [file 1471-2164-7-223-S1.xls]

## Sheet: Sheet1
	Table 1: Evaluation of each primer set efficiency against a constant mass of genomic DNA (5ng) from three different genetic backgrounds: Populus trichocarpa (T), Populus trichocarpa X Populus deltoides (TXD) and Populus deltoides (D). For each primer set, control reactions were also conducted without DNA (No DNA)
	PtMPKs
	Label		Ct Run 1	Ct Run 2	Mean Ct	SD mean Ct	Amplicon size (bp)
A	PtMPK3-1 D		21.218	21.011	21.1145	0.146371
	PtMPK3-1 TXD		21.599	21.374	21.4865	0.159099	135
	PtMPK3-1 T		21.428	21.219	21.3235	0.147785
	PtMPK3-1 No DNA		None	None	None	None
	PtMPK3-2 D		21.507	21.403	21.455	0.0735391
	PtMPK3-2 TXD		21.263	21.235	21.249	0.019799	131
	PtMPK3-2 T		21.526	21.659	21.5925	0.0940452
	PtMPK3-2 No DNA		None	None	None	None
	PtMPK6-1 D		21.491	21.283	21.387	0.147078
	PtMPK6-1 TXD		21.358	21.241	21.2995	0.0827315	133
	PtMPK6-1 T		21.461	21.421	21.441	0.0282843
	PtMPK6-1 No DNA		None	None	None	None
	PtMPK6-2 D		21.84	21.402	21.621	0.309713
	PtMPK6-2 TXD		21.212	21.113	21.1625	0.0700036	172
	PtMPK6-2 T		21.404	21.58	21.492	0.124451
	PtMPK6-2 No DNA		None	None	None	None
	Label		Ct Run 1	Ct Run 2	Mean Ct	SD mean Ct	Amplicon size (bp)
B	PtMPK4 D		23.365	23.287	23.326	0.0551543
	PtMPK4 TXD		23.108	23.055	23.0815	0.0374767	240
	PtMPK4 T		21.083	21.379	21.231	0.209304
	PtMPK4 No DNA		None	None	None	None
	PtMPK5-1 D		21.503	21.165	21.334	0.239002
	PtMPK5-1 TXD		21.038	21.163	21.1005	0.0883883	139
	PtMPK5-1 T		21.078	21.303	21.1905	0.159099
	PtMPK5-1 No DNA		None	None	None	None
	PtMPK5-2 D		21.742	21.122	21.432	0.438406
	PtMPK5-2 TXD		21.357	21.195	21.276	0.114551	137
	PtMPK5-2 T		21.497	21.451	21.474	0.0325269
	PtMPK5-2 No DNA		None	None	None	None
	PtMPK11 D		21.578	21.231	21.4045	0.245366
	PtMPK11 TXD		21.446	21.352	21.399	0.066468	146
	PtMPK11 T		21.425	21.734	21.5795	0.218496
	PtMPK11 No DNA		None	None	None	None
	Label		Ct Run 1	Ct Run 2	Mean Ct	SD mean Ct	Amplicon size (bp)
C	PtMPK1 D		22.507	22.143	22.325	0.257387
	PtMPK1 TXD		21.909	22.06	21.9845	0.106773	113
	PtMPK1 T		22.226	22.169	22.1975	0.0403051
	PtMPK1 No DNA		None	None	None	None
	PtMPK2 D		31.056	30.869	30.9625	0.132229
	PtMPK2 TXD		22.268	22.298	22.283	0.0212132	138
	PtMPK2 T		21.587	21.698	21.6425	0.0784889
	PtMPK2 No DNA		None	None	None	None
	PtMPK7 D		21.769	21.291	21.53	0.337997
	PtMPK7 TXD		21.487	21.457	21.472	0.0212132	137
	PtMPK7 T		21.429	21.477	21.453	0.0339411
	PtMPK7 No DNA		None	None	None	None
	PtMPK14 D		21.461	21.319	21.39	0.100409
	PtMPK14 TXD		21.31	21.182	21.246	0.0905097	134
	PtMPK14 T		21.696	21.674	21.685	0.0155563
	PtMPK14 No DNA		None	None	None	None
	Label		Ct Run 1	Ct Run 2	Mean Ct	SD mean Ct	Amplicon size (bp)
D	PtMPK9-1 D		23.153	23.118	23.1355	0.0247487
	PtMPK9-1 TXD		23.097	22.9	22.9985	0.1393	100
	PtMPK9-1 T		22.53	23.24	22.885	0.502046
	PtMPK9-1 No DNA		None	None	None	None
	PtMPK9-2 D		24.23	24.145	24.1875	0.0601041
	PtMPK9-2 TXD		22.572	22.563	22.5675	0.00636396	120
	PtMPK9-2 T		20.57	20.908	20.739	0.239002
	PtMPK9-2 No DNA		None	None	None	None
	PtMPK16-1 D		21.513	21.318	21.4155	0.137886
	PtMPK16-1 TXD		22.047	22.015	22.031	0.0226274	108
	PtMPK16-1 T		21.911	21.853	21.882	0.0410122
	PtMPK16-1 No DNA		None	None	None	None
	PtMPK16-2 D		25.953	25.584	25.7685	0.260922
	PtMPK16-2 TXD		22.35	22.214	22.282	0.0961665	147
	PtMPK16-2 T		22.002	22.014	22.008	0.00848528
	PtMPK16-2 No DNA		None	None	None	None
	PtMPK17 D		21.336	21.113	21.2245	0.157685
	PtMPK17 TXD		20.851	20.988	20.9195	0.0968736	131
	PtMPK17 T		21.342	21.393	21.3675	0.0360624
	PtMPK17 No DNA		None	None	None	None
	PtMPK18 D		22.356	22.064	22.21	0.206475
	PtMPK18 TXD		21.976	22.003	21.9895	0.0190919	127
	PtMPK18 T		22.143	22.306	22.2245	0.115258
	PtMPK18 No DNA		None	None	None	None
	PtMPK19 D		22.101	22.001	22.051	0.0707107
	PtMPK19 TXD		21.63	21.845	21.7375	0.152028	119
	PtMPK19 T		21.752	22.025	21.8885	0.19304
	PtMPK19 No DNA		None	None	None	None
	PtMPK20-1 D		21.468	21.093	21.2805	0.265165
	PtMPK20-1 TXD		21.059	20.94	20.9995	0.0841457	129
	PtMPK20-1 T		21.416	21.084	21.25	0.234759
	PtMPK20-1 No DNA		None	None	None	None
	PtMPK20-2 D		22.177	21.518	21.8475	0.465983
	PtMPK20-2 TXD		21.337	21.346	21.3415	0.00636396	130
	PtMPK20-2 T		21.215	21.095	21.155	0.0848528
	PtMPK20-2 No DNA		None	None	None	None
	PtMKKs
	Label		Ct Run 1	Ct Run 2	Mean Ct	SD mean Ct	Amplicon size (bp)
A	PtMKK2-1 D		21.353	21.264	21.3085	0.0629325
	PtMKK2-1 TXD		21.482	21.357	21.4195	0.0883883	121
	PtMKK2-1 T		22.063	21.35	21.7065	0.504167
	PtMKK2-1 No DNA		None	None	None	None
	PtMKK2-2 D		21.505	21.444	21.4745	0.0431335
	PtMKK2-2 TXD		21.567	21.312	21.4395	0.180312	102
	PtMKK2-2 T		21.883	21.078	21.4805	0.569221
	PtMKK2-2 No DNA		None	None	None	None
	PtMKK6 D		20.652	20.45	20.551	0.142836
	PtMKK6 TXD		20.812	20.425	20.6185	0.27365	115
	PtMKK6 T		20.838	20.308	20.573	0.374767
	PtMKK6 No DNA		None	None	None	None
	Label		Ct Run 1	Ct Run 2	Mean Ct	SD mean Ct	Amplicon size (bp)
B	PtMKK3 D		21.866	21.996	21.931	0.0919239
	PtMKK3 TXD		21.595	21.523	21.559	0.0509117	103
	PtMKK3 T		21.758	21.133	21.4455	0.441942
	PtMKK3 No DNA		None	None	None	None
	Label		Ct Run 1	Ct Run 2	Mean Ct	SD mean Ct	Amplicon size (bp)
C	PtMKK4 D		24.14	23.927	24.0335	0.150614
	PtMKK4 TXD		21.058	20.894	20.976	0.115966	161
	PtMKK4 T		21.441	21.011	21.226	0.304056
	PtMKK4 No DNA		None	None	None	None
	PtMKK5 D		22.02	21.865	21.9425	0.109602
	PtMKK5 TXD		21.552	21.424	21.488	0.0905097	110
	PtMKK5 T		22.008	21.596	21.802	0.291328
	PtMKK5 No DNA		None	None	None	None
	Label		Ct Run 1	Ct Run 2	Mean Ct	SD mean Ct	Amplicon size (bp)
D	PtMKK7 D		28.813	28.889	28.851	0.0537401
	PtMKK7 TXD		23.227	23.135	23.181	0.0650538	137
	PtMKK7 T		23.02	22.764	22.892	0.181019
	PtMKK7 No DNA		None	None	None	None
	PtMKK9 D		21.505	21.108	21.3065	0.280721
	PtMKK9 TXD		21.64	21.392	21.516	0.175362	121
	PtMKK9 T		21.77	21.184	21.477	0.414365
	PtMKK9 No DNA		None	None	None	None
	PtMKK10 D		21.347	21.209	21.278	0.0975807
	PtMKK10 TXD		21.483	21.271	21.377	0.149907	130
	PtMKK10 T		21.808	21.558	21.683	0.176777
	PtMKK10 No DNA		None	None	None	None
	PtMKK11-1 D		22.099	21.891	21.995	0.147078
	PtMKK11-1 TXD		21.528	21.316	21.422	0.149907	110
	PtMKK11-1 T		21.202	20.824	21.013	0.267286
	PtMKK11-1 No DNA		None	None	None	None
	PtMKK11-2 D		21.163	20.893	21.028	0.190919
	PtMKK11-2 TXD		20.56	20.222	20.391	0.239002	147
	PtMKK11-2 T		21.022	20.528	20.775	0.349311
	PtMKK11-2 No DNA		None	None	None	None
	cdc2
	Label		Ct Run 1	Ct Run 2	Mean Ct	SD mean Ct	Amplicon size (bp)
	Cdc 2 D		21.298	20.958	21.128	0.240416
	Cdc 2 TXD		20.656	20.807	20.7315	0.106773	137
	Cdc 2 T		21.058	21.051	21.0545	0.00494975
	Cdc 2 No DNA		None	None	None	None
	Act2
	Label		Ct Run 1	Ct Run 2	Mean Ct	SD mean Ct	Amplicon size (bp)
	Act2 D		21.476	21.544	21.51	0.0480833
	Act2 TXD		21.355	21.643	21.499	0.203647	159
	Act2 T		21.278	21.198	21.238	0.0565685
	Act2 No DNA		None	None	None	None
