# Supplementary material for: MAP-ping genomic organization and organ-specific expression profiles of poplar MAP kinases and MAP kinase kinases
Source: BMC Genomics. 2006 Aug 31;7:223. doi: 10.1186/1471-2164-7-223 (PMC1574314; doi:10.1186/1471-2164-7-223)
Supplement: Additional File 2 — Raw values, standard deviations and means of the number of transcript molecules per ng of total RNA obtained for each PtMPK gene in the various poplar organs surveyed. [file 1471-2164-7-223-S2.xls]

## Sheet: Feuil1
Table 2: Number of transcript molecules per ng of total RNA for poplar MAPKs. For all organs, each reported data represents the mean of three independent samples. Each sample corresponds to the combined total RNA of four different trees and of two RTqPCR runs carried out independently.
Group	Genes	Primary phloem		Secondary xylem		Xylem cambium enriched		Female flower		Male flowers		Apex		Leaf LPI 1		Leaf LPI 12		Upper stem		Xylem		Secondary phloem		Root		Female floral bud		Male floral bud		Lateral foliar bud		Terminal foliar bud		Suspension cultured cells
		Mean	SD	Mean	SD	Mean	SD	Mean	SD	Mean	SD	Mean	SD	Mean	SD	Mean	SD	Mean	SD	Mean	SD	Mean	SD	Mean	SD	Mean	SD	Mean	SD	Mean	SD	Mean	SD	Mean	SD
	PtMPK3-1	157.58	3.76	57.82	5.5	93.14	3.22	99.8567	2.89533	30.5718	3.58309	36.08	6.36	30.1	5.4	224.62	114.84	131.48	10.72	362.86	175.16	92	20.4	322.86	58.1	105.02	18.32	56.52	8.96	71.92	5.36	57.08	3.14	151.74	0.92
	PtMPK3-2	49.14	1.08	36.82	0.3	65.48	1.36	143.744	10.6826	84.3819	14.3513	44.44	9.76	24.38	6.52	135.82	66.8	35.04	11.56	92.46	38.78	39.2	12.28	166.3	37.38	349.16	15.06	201.74	3.44	287.5	31.36	293.14	5.66	41.02	6.84
A	PtMPK6-1	546.26	9.86	587.12	162.84	670.46	31.14	346.326	59.4598	631.376	75.8437	845.72	119.28	740.92	117.34	484.16	197.16	901.36	212.3	803.82	269.04	480.74	116.84	1119.52	190.34	1960.18	40.66	784.64	64.34	1146.96	79.6	832.52	288.38	1059.28	44.42
	PtMPK6-2	484.18	14.88	485.76	214.88	670.08	91.84	157.228	31.6053	360.092	89.9476	686.08	192.14	517.96	96.74	459.62	56.4	735.06	166.82	499.36	136.96	452.36	96.34	973.4	113.22	747.9	40.9	284.22	26.56	442.92	28.02	342.14	41.98	469.62	25.06
	PtMPK4	634.86	9.44	198.34	18.1	249	21.88	169,43	29,57	204.354	12.1419	248,89	50,47	117,68	18,70	997,38	319,12	345,03	159,3	195.46	71.04	569,42	72,99	347,12	60,20	513,82	20,09	519,29	16,50	273,00	18,67	287,65	13,51	957.46	18.72
	PtMPK11	758.96	18.14	356.52	75.16	643.5	2.32	161.311	48.7703	225.393	57.5501	525.5	151.96	574.3	118.46	519.4	196.16	529.06	222.86	362.06	92.66	440.3	163.16	717.52	186.82	2053.9	490.1	1183.42	84.82	1250.04	38.34	927.18	81.88	241.94	24.3
B	PtMPK5-1	250.26	22.84	159.46	51.52	186.08	7.36	103.914	21.7827	121.494	22.6418	221.76	53.16	218.08	24.64	166.36	82.62	213.82	49.7	227.46	92.86	124.28	31	229.44	45.54	814.36	70.18	316.44	17.12	412.26	60.54	323.52	17.94	187.74	0.96
	PtMPK5-2	781.3	0.74	534.36	32.64	664.06	15.86	404.336	45.11	699.99	92.5222	1065.96	215.12	831.86	158.36	1449.88	273.58	991.32	131.64	633.54	103.46	774.18	98.22	1227.04	126.62	1668.94	63.78	1051.38	57.74	1375.96	41.4	1241.16	270	951.9	35.46
	PtMPK1	299.96	15.68	301.14	15.46	158.38	10.82	346.415	79.7738	706.08	260.022	456.36	100.78	394.66	69.34	448.5	231.92	823.04	238.32	1084.14	457.8	504.64	65.6	1492.04	544.76	1047.06	3.84	652.24	37.4	1027.06	171.26	988.4	20.86	152.72	2.94
	PtMPK2	17.56	0.5	7.1	3.84	15.58	1.16	20.8751	0.584772	40.4097	10.193	36.96	8.16	24.8	2.56	8.22	0.82	36.82	9	14.64	4.92	17.2	4.48	26.48	5.42	131.54	10.84	57.56	0.46	71.66	31.2	93.34	3.84	30.04	1.3
C	PtMPK7	625.16	5.92	753.08	145.92	757.26	54.8	1040.04	206.866	527.442	41.1401	581.28	177.18	473.44	42.56	1281.38	139.26	2159.66	320.54	1375.82	214.24	1652.36	199.4	1129.26	132.9	2046.12	270.08	1111.58	140.48	1067.66	24.74	1860.58	58.04	670.98	3.18
	PtMPK14	274.36	24.7	110.44	11.82	128.04	11.08	118.758	11.7479	275.518	25.6012	187.7	33.38	102.54	20.7	122.72	23.6	246.8	31.88	188.92	102.04	191.94	31.84	248.4	66.2	325.38	42.74	169.74	7.2	160.9	7.04	147.14	9.98	689.82	8.76
	PtMPK9-1	135.74	13.94	413.22	87.76	326	22.4	139.152	41.6296	276.656	98.7702	304.6	74.56	283.26	40	370.5	173.86	396.36	190	459.04	185.56	196.56	60.68	610.68	129.32	658.82	52.02	367.78	97.44	1871.1	237.94	1486.02	68	719.2	86.82
	PtMPK9-2	191.78	8.4	195.9	0.92	286.18	17.62	25.2396	4.72869	807.625	182.129	184.66	39.72	125.28	14.4	100.32	10.42	179	9.9	109.42	7.64	133.94	25.48	187.6	18.24	1379.56	34.8	267.88	34.8	545.4	19.7	255.2	42.14	1933.36	108.3
	PtMPK16-1	844.56	4.64	1085.1	1.48	1264.22	54.34	385.235	101.622	643.298	74.9628	1236.04	315.36	848.08	196.08	844.62	171.72	1496.62	157.16	918.7	117.86	996.56	83.76	941.96	123.3	2431.7	209.94	1009.02	34.14	2183.9	416.94	2007.08	84.42	771.38	18.34
	PtMPK16-2	936.44	38.22	1346.4	203.94	1115.92	182.38	398.262	61.01	608.491	161.764	1451.74	132.9	1431.82	518.88	1209.28	244.38	1817.68	254.44	1145.6	320.58	1233.66	273.46	1250.88	371.16	26.88	0.18	47.52	2.8	1842.44	175.9	1858.58	235.48	966.62	60.28
D	PtMPK17	557.9	116.64	1709.92	46.94	394.5	17.36	728.438	113.12	2665.2	194.102	12918.7	2108.96	9954.14	2194.32	14272.4	2514.68	6881.46	776.74	4183.88	608.12	5564.76	602.38	5372.1	1047.06	6908.8	245.24	2485.94	104.7	5194.96	83.6	5547.52	196.66	2271.86	46.24
	PtMPK18	339.16	34.52	2823.38	124.98	335	6.44	316.298	61.9618	606.195	76.1316	1043.6	211.52	739.58	132.66	778.7	79.66	1104.64	81.02	1248.2	183.26	661.3	63.36	1063.62	91.5	4343.18	352.98	1370.3	6.12	2370	88.98	3057.32	492.62	493.46	39.6
	PtMPK19	1720.98	131.96	1638.56	67.82	1519.72	34.64	689.936	120.571	1200.41	35.5415	2433.88	521.48	1585.74	255.88	1983.68	478.52	1980.34	283.44	1240.36	136.28	1300.96	198.82	1895.6	236.52	5385.02	384.94	2430.96	213.18	3193.52	72.7	2277.36	204.98	1446.4	80.6
	PtMPK20-1	687.88	57.76	1158.06	52.02	1829.34	16.28	573.045	99.3136	2174.2	389.84	2073.72	497.56	1562.36	360.78	868.98	51.42	1851.44	244.78	919.78	196.88	807.48	134.82	947.1	71.1	2601.68	93.84	1468.88	196.26	1725.72	138.1	1256.8	76.62	1712.52	247.7
	PtMPK20-2	422.82	15.52	952.42	36.34	835.36	11.3	289.051	36.4712	610.364	59.9069	1118.8	151.3	921.78	263.62	830.08	121.74	1161.08	137.72	822.94	192.1	577.58	13.26	739.6	119.18	1815.68	302.92	926.16	28.62	1161.02	124.26	1447.18	34.26	658.3	36.56
	Mean per organ	510.326		710.044		581.3		324.373		642.835		1372.68		1069.25		1327.96		1183.6		804.212		812.1		1033.07		1840.04		812.196		1370.14		1314.96		789.398
	Global mean	970.5
	Mean per group
	A	395.3
	B	582.45
	C	504.94
	D	1557.24
