# Supplementary material for: MAP-ping genomic organization and organ-specific expression profiles of poplar MAP kinases and MAP kinase kinases
Source: BMC Genomics. 2006 Aug 31;7:223. doi: 10.1186/1471-2164-7-223 (PMC1574314; doi:10.1186/1471-2164-7-223)
Supplement: Additional File 3 — Raw values, standard deviations and means of the number of transcript molecules per ng of total RNA obtained for each PtMKK gene in the various poplar organs surveyed. [file 1471-2164-7-223-S3.xls]

## Sheet: Feuil1
Table 3: Number of transcript molecules per ng of total RNA for poplar MAPKKs. For all organs, each reported data represents the mean of three independent samples. Each sample corresponds to the combined total RNA of four different trees and of two RTqPCR runs carried out independently.
Group	Genes	Primary Phloem		Secondary xylem		Xylem cambium enriched		Female flower		Male flowers		Apex		Leaf LPI 1		Leaf LPI 12		Upper stem		Xylem		Secondary phloem		Root		Female floral bud		Male floral bud		Lateral foliar bud		Terminal foliar bud		Suspension cultured cells
		Mean	SD	Mean	SD	Mean	SD	Mean	SD	Mean	SD	Mean	SD	Mean	SD	Mean	SD	Mean	SD	Mean	SD	Mean	SD	Mean	SD	Mean	SD	Mean	SD	Mean	SD	Mean	SD	Mean	SD
	PtMKK2-1	589.44	12.28	757.1	49.72	878.8	51.96	340.583	43.613	345.162	23.8994	1269.7	174.44	680.36	105.36	722.24	199.88	1497.1	160.3	875.26	107.62	1089.88	142.78	1197.9	320.6	1403.78	152.4	687.66	66.24	914.18	194.8	945.56	125.74	1517.84	66.74
A	PtMKK2-2	39.34	0.68	92.84	8.32	51.04	3.84	43.0795	0.94064	53.7614	9.78086	177.44	36.86	127.3	29.66	121.98	9.98	161.98	13.78	132.9	18.06	116.86	21.08	139.52	27.56	99.38	0.92	104.58	16.9	124.38	0.24	59.1	5.2	102.96	30.68
	PtMKK6	521.4	43.64	123.26	15.84	326.18	1.72	12.7544	2.18413	89.2466	6.11004	1756.42	330.82	953.78	166.58	49.7	12.08	736.54	103.74	96.54	24.04	577.54	63.4	590.88	207.48	1361.24	133.5	759.04	10.18	238.06	19.48	1217.34	93.24	1251.32	87.46
B	PtMKK3	635.02	21.42	1075.68	80.02	841.44	19.4	574.894	34.4022	622.731	36.5835	1029.48	204.4	625	88.28	985.34	87.5	1261.16	22.44	1092.18	149.36	982.18	121.02	1077.04	44.88	2491.98	25.36	965.56	10.72	1782.58	19.8	1440.08	146.34	1786.9	45.46
C	PtMKK4	1244.98	61.74	572.7	4.12	1496.36	389.52	137.258	25.5953	188.151	13.7144	707.02	84.86	471.64	46.28	388.58	40.88	840.26	39.04	741.72	183.08	728.3	100.18	781	78.08	1168.72	89.06	590.1	3	614.84	47.88	627.8	41.74	1189.82	31.26
	PtMKK5	4652.34	251.68	1272.42	139.72	3374.06	434.38	787.034	99.3523	764.224	97.5217	2644.44	199.86	2034.92	340	2611.36	392.06	3136.58	523.1	2204.86	852.8	2287.04	546.7	1976.72	104.2	5710.16	159.5	2090.4	66.72	3123.96	27.7	3464.46	245.6	679.74	2.42
D	PtMKK7	327.7	13.72	304.84	21.6	117.72	11.7	220.321	25.479	310.272	19.3056	542.1	118.94	298.94	28.48	608.3	122.34	423.54	56.24	273.18	106.04	594.62	195.28	1157.96	112.48	1185.46	3.04	1323.12	89.22	631.18	4.04	817.76	111.76	350.08	25.54
	PtMKK9	27.4	2.78	273.04	4.7	21.84	1.36	2628.53	192.913	1609.89	151.947	1479.66	160.3	1353.94	337.22	9532.34	1071.96	3088.36	1111.48	1622.12	444.38	2558.42	362.64	2309.22	222.96	2099	154.08	1867.24	266.34	1395.56	11.98	2280.88	96.82	150.94	13.3
	Mean per organ	1004.7		558.985		888.43		593.057		497.93		1200.78		818.235		1877.48		1393.19		879.845		1116.86		1153.78		1939.96		1048.46		1103.09		1356.62		878.7
	Global mean	1077.07
	Mean per group
	A	551.416
	B	1133.49
	C	1626.59
	D	1287.81
